# Supplementary material for: Propofol Total Intravenous Anesthesia for Pediatric Proton Radiotherapy and Its Effect on Patient Outcomes
Source: Cancers (Basel). 2025 Jun 7;17(12):1904. doi: 10.3390/cancers17121904 (PMC12191059; doi:10.3390/cancers17121904)
Supplement: Supplementary file 1 [file cancers-17-01904-s001.zip]

Archive with 1 entries (1 files):
- cancers-3527133-supplementary.pdf
